# Supplementary material for: Noninvasive Assessments of Mitochondrial Capacity in People with Mitochondrial Myopathies
Source: Muscles. 2024 Nov 26;3(4):393–403. doi: 10.3390/muscles3040033 (PMC12121315; doi:10.3390/muscles3040033)
Supplement: Supplementary file 1 [file muscles-03-00033-s001.zip]

Archive with 1 entries (1 files):
- muscles-3185282-supplementary.xlsx
