# Supplementary material for: Noninvasive Assessments of Mitochondrial Capacity in People with Mitochondrial Myopathies
Source: Muscles. 2024 Nov 26;3(4):393–403. doi: 10.3390/muscles3040033 (PMC12121315; doi:10.3390/muscles3040033)
Supplement: Supplementary file 1 [file muscles-03-00033-s001.zip › muscles-3185282-supplementary.xlsx]

## Sheet: Data graphs
										RC	TC	Resting	Max O2	Initial		Initial	Resting
Patient ID	Group	Age	Device	Gender	Height	Weight	BMI	ATT	IPAQ	Average	Average	mVO2	Saturation	Rate To		Rate To	mVO2
HB_031814_A	Control	21	Portamon	Female	65.25	134	22.1745	0.41	6558	1.57824	38.0175	-0.350674	-18.8123	-3.7	2	3.7	0.350674
HB_032114_B	Control	21	Portamon	Female	68	124	18.8936	0.5	2942	1.56862	38.2501	-0.31962	-18.2181	-3.69867	2	3.69867	0.31962
HB_032514_C	Control	18	Portamon	Female	64	142	24.4252	0.71	1716	1.55505	38.5856	-0.399802	-22.8519	-5.6158	2	5.6158	0.399802
HB_040714_F	Control	54	Oxy: 30-40	Female	70	140	20.1299	0.6	977	1.0744	55.8452	-0.428232	-32.9009	-6.33849	2	6.33849	0.428232
HB_101714_O	Control	51	Oxy:30-40	Female	60	112	21.9192	0.39	2004	1.27738	46.9891	-0.228824	-45.5831	-5.55838	2	5.55838	0.228824
HB_101714_P	Control	49	Oxy:35-45	Female	67	155	24.3272	0.6	2877	1.30571	46.3066	-0.276578	-29.0722	-5.28156	2	5.28156	0.276578
HB_101714_Q	Control	55	Oxy:30-40	Female	69	161	23.8253	0.5	6119	2.08129	28.899	-0.390298	-30.5301	-2.5484	2	2.5484	0.390298
HB_101714_R	Control	51	Oxy:30-40	Female	68	130	19.8078	0.33	3756	1.79526	33.4661	-0.358397	-30.5249	-2.57249	2	2.57249	0.358397
HB_010614_U	Control	29	Oxy	Male	68	160	24.3788	0.4	6144	1.50354	39.9328	-0.211536	-20.1499	-4.28825	2	4.28825	0.211536
AVG		38.7778			66.5833	139.778	22.209	0.493333	3677	1.52661	40.6991	-0.329329	-27.627	-4.40023	2.3	4.40023	0.329329
STDV		16.0373			3.07205	16.7539	2.17613	0.123895	2105.66	0.29602	7.98602	0.0763375	8.76131	1.37466	2	1.37466	0.0763375
					9	9	9	9	9	9	9	9	9	9	9	9	9
HB_032914_D	MITO	18	Portamon	Female	69	140	20.7176	0.45	231	1.6027	37.491	-0.90861	-29.8148	-4.53399	1
HB_040814_G	MitoMyop	59	Oxy: 30-40	Female	69	160	23.6773	0.4	378	1.1942	50.415	-0.300938	-47.4032	-4.6771	1	4.6771	0.300938
HB_041714_H	MitoMyop	34	Oxy: 30-40	Female	62	88	16.1291	0.44	3178	1.26399	49.0047	-0.433002	-35.2906	-4.28567	1	4.28567	0.433002
HB_071514_I	MitoMyop	44	Oxy: 35-45	Female	68	150	22.8551	0.68	522	1.37393	43.7032	-0.395794	-34.4584	-6.26103	1	6.26103	0.395794
HB_072814_K	MitoMyop	46	Oxy: 35-45	Female	64	160	27.5214	0.8	997	1.44513	41.8704	-0.380758	-28.14	-2.65487	1	2.65487	0.380758
HB_090814_L	MitoMyop	24	Oxy: 30 -40	Male	70	168	24.1559	0.35	8106	1.59917	37.9274	-0.302345	-56.8606	-3.97884	1	3.97884	0.302345
HB_091214_M	MitoMyop	37	Oxy:25-35	Male	74	145	18.6558	0.36	4291	1.43682	43.4498	-0.275371	-34.3657	-3.38046	1	3.38046	0.275371
HB_091914_N	MitoMyop	47	Oxy:40-50	Female	63	130	23.0766	0.8	11025	1.43958	41.8171	-0.737109	-41.9905	-4.99663	1	4.99663	0.737109
AVG		41.5714			67.1429	143	22.2959	0.547143	4071	1.39326	44.0268	-0.403617	-39.787	-4.31923	1.3	4.31923	0.403617
STDV		11.1484			4.33699	27.2336	3.7611	0.20516	4106.26	0.132818	4.33516	0.158066	9.72989	1.16375	1	1.16375	0.158066
					7	7	7	7	7	7	7	7	7	7	7	7	7
P value		0.983341			0.766575	0.77429	0.954421	0.524894	0.806025	0.288955	0.339033	0.233868	0.0199454	0.902504		0.902504	0.233868
			control	male	68	160	24.3788	0.4	6144	1.50354			-20.1499			4.28825	0.211536
				female	66.4062	137.25	21.9378	0.505	3368.62	1.52949			-28.5617			4.41422	0.344053
			mito	male	72	156.5	21.4059	0.355	6198.5	1.51799			-45.6131			3.67965	0.288858
				female	65.8333	138	22.3295	0.595	2721.83	1.38659			-36.1829			4.57506	0.44952
HB_111314_S	Control	27	Oxy:30-40	Male	63	167	29.6446	0.34	17667	2.05958	29.1542	-0.2045	-15.7107	-6.30232

## Sheet: subject summary
										inches	lb	M	Kg	kg/m^2	cm	MET-min/wk	Mito	Disease	RC	TC	Resting	Max O2	Initial	NIRS Tc Trial 1								NIRS Tc Trial 2								NIRS 1/2 Magnitude		Ischemic Range		Resting Metabolic Rate O2HB (%/s)				Resting Metabolic Rate HHB (%/s)
Patient ID	Last Name	First Name	Contact	Date	Age	Group	Device	Sex	Muscle	Height	Weight	Height	Weight	BMI	ATT	IPAQ	Diagnosis	Severity	Average	Average	mVO2	Saturation%	Rate To	HbO2 Ch.1	HbO2 Ch.2	HBDiff Ch.1	HBDiff Ch.2	Highest R2	R2 Signal	Rate Contant	Best Tc	HbO2 Ch.1	HbO2 Ch.2	HBDiff Ch.1	HBDiff Ch.2	Highest R2	R2 Signal	Rate Constant	Best Tc	02Hb Ch1	HHb Ch1	DIFF	DIFF Ch2	Cuff 1	Cuff 2	Cuff 3	Avg	Cuff 1	Cuff 2
HB_031814_A	HB_031814_A			2014-03-18	21	Control	Portamon	Female	Forearm	65.25	134	1.65735	60.836	22.1745	0.41	6558			1.57824	38.0175	-0.350674	-18.8123	-3.7	37.888	38.8829	37.8881	38.8824	0.984891	Diff Ch 1	1.58361	37.8881	38.1469	37.3928	38.1469	37.393	0.994033	Diff Ch 1	1.57287	38.1469	17.5	17.8	92.8524	85.9842	-0.350453	-0.352121	-0.349448	-0.350674	-0.334348	-0.335931
HB_032114_B	HB_032114_B			2014-03-21	21	Control	Portamon	Female	Forearm	68	124	1.7272	56.296	18.8936	0.5	2942			1.56862	38.2501	-0.31962	-18.2181	-3.69867	38.2354	38.7106	38.2353	38.7104	0.985569	Diff Ch 1	1.56923	38.2353	38.2647	37.3809	38.2649	37.381	0.99507	Diff Ch 1	1.56802	38.2649	20.7	24.2	89.9617	85.9875	-0.374937	-0.357742	-0.22618	-0.31962	-0.359728	-0.34323
HB_032514_C	HB_032514_C			2014-03-25	18	Control	Portamon	Female	Forearm	64	142	1.6256	64.468	24.4252	0.71	1716			1.55505	38.5856	-0.399802	-22.8519	-5.6158	37.2664	38.3315	37.2664	38.3316	0.991708	Diff Ch2	1.56529	38.3316	38.8395	38.5515	38.8396	38.5515	0.988004	Diff Ch2	1.54481	38.8396	27.1	23.9	89.3616	88.4562	-0.387265	-0.407275	-0.363933	-0.386158	-0.385143	-0.405039
HB_040714_F	HB_040714_F			2014-04-07	54	Control	Oxy: 30-40	Female	Forearm	70	140	1.778	63.56	20.1299	0.6	977			1.0744	55.8452	-0.428232	-32.9009	-6.33849	55.8277	59.2723	55.828	59.2722	0.994581	Diff Ch1	1.07473	55.828	55.8618	59.7932	55.8623	59.7929	0.998191	Diff Ch 1	1.07407	55.8623	12.3	17.4			-0.592866	-0.378796	-0.313035	-0.428232	-0.593687	-0.37931
HB_101714_O	HB_101714_O			2014-10-17	51	Control	Oxy:30-40	Female	Forearm	60	112	1.524	50.848	21.9192	0.39	2004			1.27738	46.9891	-0.228824	-45.5831	-5.55838	46.0726	46.5931	46.0727	46.5929	0.995485	Diff Ch 1	1.30229	46.0727	49.4422	47.9056	49.4423	47.9054	0.984318	Diff Ch 2	1.25247	47.9054	21.3	17.7			-0.261641	-0.20709	-0.232954	-0.233895	-0.260632	-0.206294
HB_101714_P	HB_101714_P			2014-10-17	49	Control	Oxy:35-45	Female	Forearm	67	155	1.7018	70.37	24.3272	0.6	2877			1.30571	46.3066	-0.276578	-29.0722	-5.28156	41.71	42.2539	41.7099	42.254	0.990894	Diff Ch 2	1.41998	42.254	57.5066	50.3591	57.5068	50.3592	0.975436	Diff Ch 2	1.19144	50.3592	12.1	11.6			-0.335151	-0.267883	-0.23497	-0.279335	-0.335154	-0.267885
HB_101714_Q	HB_101714_Q			2014-10-17	55	Control	Oxy:30-40	Female	Forearm	69	161	1.7526	73.094	23.8253	0.5	6119			2.08129	28.899	-0.390298	-30.5301	-2.5484	31.3008	30.3291	31.3008	30.3293	0.984985	Diff Ch 2	1.97828	30.3293	27.469	30.0211	27.4687	30.0209	0.994263	Diff Ch 1	2.1843	27.4687	14	16.7			-0.394041	-0.392806	-0.373444	-0.386764	-0.393583	-0.392347
HB_101714_R	HB_101714_R			2014-10-17	51	Control	Oxy:30-40	Female	Forearm	68	130	1.7272	59.02	19.8078	0.33	3756			1.79526	33.4661	-0.358397	-30.5249	-2.57249	34.7201	34.6888	34.7201	34.6887	0.9888	Diff Ch 2	1.72967	34.6887	31.9113	32.2433	31.9114	32.2434	0.993599	Diff Ch 2	1.86085	32.2434	22.1	23.4			-0.408425	-0.365893	-0.328979	-0.367766	-0.408121	-0.365623
HB_112014_U	HB_010614_U				27	Control		Male	Forearm	68	160	1.7272	160	6144	0.4	6144			1.50354	39.9328	-0.660099	-20.1499	-4.28825	38.8928	38.1776	38.8928	38.1776	0.992686	Diff Ch 1	1.5427	38.8928	41.7818	40.9729	41.7818	40.9728	0.996461	Diff Ch 2	1.46438	40.9728	13.6	20.4			-0.237146	-0.191306	-0.212567	-0.213673	-0.235029	-0.189595
HB_111314_S				2014-11-18	27	Control	Oxy: 30-40	Male	Forearm	63	167	63	167	29.6446	0.34	17667			2.05958	29.1542	-0.204542	-15.7107	-6.30232	30.601	29.9538	30.6009	29.9539	0.998197	Diff Ch 2	2.00308	29.9539	29.0876	28.3544	29.0875	28.3545	0.997451	Diff Ch 2	2.11607	28.3545	25.1	23.3			-0.194831	-0.186109	-0.221321	-0.200754	-0.191547	-0.182965
HB_032914_D				2014-03-29	18	MitoMyop	Portamon	Female	Forearm	69	140	1.7526	63.56	20.7176	0.45	231			1.6027	37.491	-0.90861	-29.8148	-4.53399	35.9785	36.0658	35.9786	36.0656	0.991048	Diff Ch 2	1.66364	36.0656	38.9734	38.9165	38.9735	38.9164	0.987926	Diff Ch 2	1.54176	38.9164	19.8	23.9	75.5955	68.3279	-0.896558	-0.912973	-0.7675	-0.85901	-0.873098	-0.889083
HB_040814_G				2014-04-08	59	MitoMyop	Oxy: 30-40	Female	Forearm	69	160	1.7526	72.64	23.6773	0.4	378			1.1942	50.415	-0.300938	-47.4032	-4.6771	47.4685	48.9826	47.4683	48.9828	0.99587	Diff Ch1	1.264	47.4683	51.5451	53.3615	51.5446	53.3617	0.994893	Diff Ch 2	1.1244	53.3617	8.9	8.9			-0.307906	-0.305517	-0.289392	-0.300938	-0.307906	-0.305524
HB_041714_H				2014-04-17	34	MitoMyop	Oxy: 30-40	Female	Forearm	62	88	1.5748	39.952	16.1291	0.44	3178			1.26399	49.0047	-0.433002	-35.2906	-4.28567	39.7802	40.3291	39.7801	40.3291	0.997495	Diff Ch2	1.48776	40.3291	55.1315	57.6802	55.1313	57.6804	0.991596	Diff Ch 2	1.04022	57.6804	7.5	15.1			-0.403465	-0.434861	-0.382384	-0.406903	-0.404012	-0.435454
HB_071514_I				2014-07-15	44	MitoMyop	Oxy: 35-45	Female	Forearm	68	150	1.7272	68.1	22.8551	0.68	522			1.37393	43.7032	-0.395794	-34.4584	-6.26103	42.6052	42.5048	42.6055	42.5047	0.999131	Diff Ch2	1.41161	42.5047	44.9015	45.0394	44.9017	45.0397	0.998348	Diff Ch 2	1.33625	44.9017	4.7	8.7			-0.390706	-0.37226	-0.333776	-0.365581	-0.390688	-0.372279
HB_072814_K				2014-07-28	46	MitoMyop	Oxy: 35-45	Female	Forearm	64	160	1.6256	72.64	27.5214	0.8	997			1.44513	41.8704	-0.380758	-28.14	-2.65487	34.1504	38.0372	34.1492	38.0331	0.977086	Diff Ch 2	1.57757	38.0331	41.1882	45.7087	41.1894	45.7077	0.986383	Diff Ch 2	1.31269	45.7077	11.5	14.1			-0.374665	-0.418844	-0.470676	-0.421395	-0.373989	-0.418113
HB_090814_L				2014-09-08	24	MitoMyop	Oxy: 30 -40	Male	Forearm (l)	70	168	1.778	76.272	24.1559	0.35	8106			1.59917	37.9274	-0.302345	-56.8606	-3.97884	33.9934	35.1318	33.9935	35.1318	0.991702	Diff Ch 1	1.76504	33.9935	41.8615	40.146	41.8614	40.1459	0.994286	Diff Ch 1	1.4333	41.8614	13.1	24.7			-0.36973	-0.292136	-0.24517	-0.302345	-0.370488	-0.292781
HB_091214_M				2014-09-12	37	MitoMyop	Oxy:25-35	Male	Forearm	74	145	1.8796	65.83	18.6558	0.36	4291			1.43682	43.4498	-0.275371	-34.3657	-3.38046	34.8789	39.6971	34.8787	39.6966	0.993141	Diff Ch 1	1.72025	34.8787	52.021	53.653	52.0209	53.6528	0.989401	Diff Ch 1	1.15338	52.0209	15.7	12.6			-0.287464	-0.246286	-0.292362	-0.275371	-0.287256	-0.246106
HB_091914_N				2014-09-19	47	MitoMyop	Oxy:40-50	Female	Forearm	63	130	1.6002	59.02	23.0766	0.8	11025			1.43958	41.8171	-0.737109	-41.9905	-4.99663	39.4105	37.9731	39.4115	37.9732	0.987242	Diff Ch 1	1.5224	39.4115	44.2226	41.6471	44.2227	41.647	0.987338	Diff Ch 1	1.35677	44.2227	3.7	5.7			-0.467821	-0.865496	-0.878009	-0.737109	-0.462395	-0.855402


			control	mean	38.5556			female	Mean	66.5833	139.778	1.69122	73.1658	702.167	0.493333	3677			1.52661	40.6991	-0.379169	-27.627	-4.40023																	17.8556	19.2333						-0.329568
				sd	16.2027				SD	3.07205	16.7539	0.0780301	33.2617	2040.69	0.123895	2105.66			0.29602	7.98602	0.12237	8.76131	1.37466																	5.25026	4.14759						0.0735869
				count	9					9	9	9	9	9	9	9			9	9	9	9	9																	9	9						9
			MITO	mean	41.5714			5F/2m		67.1429	143	1.70543	64.922	22.2959	0.547143	4071			1.39326	44.0268	-0.403617	-39.787	-4.31923																	9.3	12.8286						-0.401377
				sd	11.1484					4.33699	27.2336	0.11016	12.364	3.7611	0.20516	4106.26			0.132818	4.33516	0.158066	9.72989	1.16375																	4.4	6.20557						0.15822
				count	7					7	7	7	7	7	7	7			7	7	7	7	7																	7	7						7
			t test		0.836272					0.712858	0.620451	0.712858	0.620451	0.821556	0.635335	0.674591			0.30977	0.383179	0.347083	0.0360522	0.892889																	0.00349121	0.0404446						0.361679
												Height	Weight	BMI	ATT	IPAQ
												Meters	Kilograms	kg/m^2	cm	MET-min/wk
										MITO	Mean	1.70543	64.922	22.2959	0.547143	4071
											SD	0.11016	12.364	3.7611	0.20516	4106.26
										Controls	Mean	1.69122	73.1658	702.167	0.493333	3677
											SD	0.0780301	33.2617	2040.69	0.123895	2105.66
[truncated: 18 more columns]

## Sheet: data
										inches	lb	kg/m^2	cm	MET-min/wk	Mito	Disease	RC	TC	Resting	Max O2	Initial	NIRS Tc Trial 1								NIRS Tc Trial 2								NIRS 1/2 Magnitude		Ischemic Range		Resting Metabolic Rate O2HB (%/s)				Resting Metabolic Rate HHB (%/s)
Patient ID	Last Name	First Name	Contact	Date	Age	Group	Device	Gender	Muscle	Height	Weight	BMI	ATT	IPAQ	Diagnosis	Severity	Average	Average	mVO2	Saturation%	Rate To	HbO2 Ch.1	HbO2 Ch.2	HBDiff Ch.1	HBDiff Ch.2	Highest R2	R2 Signal	Rate Contant	Best Tc	HbO2 Ch.1	HbO2 Ch.2	HBDiff Ch.1	HBDiff Ch.2	Highest R2	R2 Signal	Rate Constant	Best Tc	02Hb Ch1	HHb Ch1	DIFF	DIFF Ch2	Cuff 1	Cuff 2	Cuff 3	Avg	Cuff 1	Cuff 2	Cuff 3	Avg
HB_031814_A				2014-03-18	21	Control	Portamon	Female	Forearm	65.25	134	22.1745	0.41	6558			1.57824	38.0175	-0.350674	-18.8123	-3.7	37.888	38.8829	37.8881	38.8824	0.984891	Diff Ch 1	1.58361	37.8881	38.1469	37.3928	38.1469	37.393	0.994033	Diff Ch 1	1.57287	38.1469	17.5	17.8	92.8524	85.9842	-0.350453	-0.352121	-0.349448	-0.350674	-0.334348	-0.335931	-0.333384	-0.334554
HB_032114_B				2014-03-21	21	Control	Portamon	Female	Forearm	68	124	18.8936	0.5	2942			1.56862	38.2501	-0.31962	-18.2181	-3.69867	38.2354	38.7106	38.2353	38.7104	0.985569	Diff Ch 1	1.56923	38.2353	38.2647	37.3809	38.2649	37.381	0.99507	Diff Ch 1	1.56802	38.2649	20.7	24.2	89.9617	85.9875	-0.374937	-0.357742	-0.22618	-0.31962	-0.359728	-0.34323	-0.217001	-0.306653
HB_032514_C				2014-03-25	18	Control	Portamon	Female	Forearm	64	142	24.4252	0.71	1716			1.55505	38.5856	-0.399802	-22.8519	-5.6158	37.2664	38.3315	37.2664	38.3316	0.991708	Diff Ch2	1.56529	38.3316	38.8395	38.5515	38.8396	38.5515	0.988004	Diff Ch2	1.54481	38.8396	27.1	23.9	89.3616	88.4562	-0.387265	-0.407275	-0.363933	-0.386158	-0.385143	-0.405039	-0.361929	-0.384037
HB_040714_F				2014-04-07	54	Control	Oxy: 30-40	Female	Forearm	70	140	20.1299	0.6	977			1.0744	55.8452	-0.428232	-32.9009	-6.33849	55.8277	59.2723	55.828	59.2722	0.994581	Diff Ch1	1.07473	55.828	55.8618	59.7932	55.8623	59.7929	0.998191	Diff Ch 1	1.07407	55.8623	12.3	17.4			-0.592866	-0.378796	-0.313035	-0.428232	-0.593687	-0.37931	-0.313462	-0.42882
HB_032914_D				2014-03-29	18	MitoMyop	Portamon	Female	Forearm	69	140	20.7176	0.45	231			1.6027	37.491	-0.90861	-29.8148	-4.53399	35.9785	36.0658	35.9786	36.0656	0.991048	Diff Ch 2	1.66364	36.0656	38.9734	38.9165	38.9735	38.9164	0.987926	Diff Ch 2	1.54176	38.9164	19.8	23.9	75.5955	68.3279	-0.896558	-0.912973	-0.7675	-0.85901	-0.873098	-0.889083	-0.747417	-0.836533
HB_040814_G				2014-04-08	59	MitoMyop	Oxy: 30-40	Female	Forearm	69	160	23.6773	0.4	378			1.1942	50.415	-0.300938	-47.4032	-4.6771	47.4685	48.9826	47.4683	48.9828	0.99587	Diff Ch1	1.264	47.4683	51.5451	53.3615	51.5446	53.3617	0.994893	Diff Ch 2	1.1244	53.3617	8.9	8.9			-0.307906	-0.305517	-0.289392	-0.300938	-0.307906	-0.305524	-0.28939	-0.30094
HB_041714_H				2014-04-17	34	MitoMyop	Oxy: 30-40	Female	Forearm	62	88	16.1291	0.44	3178			1.26399	49.0047	-0.433002	-35.2906	-4.28567	39.7802	40.3291	39.7801	40.3291	0.997495	Diff Ch2	1.48776	40.3291	55.1315	57.6802	55.1313	57.6804	0.991596	Diff Ch 2	1.04022	57.6804	7.5	15.1			-0.403465	-0.434861	-0.382384	-0.406903	-0.404012	-0.435454	-0.382911	-0.407459
HB_071514_I				2014-07-15	44	MitoMyop	Oxy: 35-45	Female	Forearm	68	150	22.8551	0.68	522			1.37393	43.7032	-0.395794	-34.4584	-6.26103	42.6052	42.5048	42.6055	42.5047	0.999131	Diff Ch2	1.41161	42.5047	44.9015	45.0394	44.9017	45.0397	0.998348	Diff Ch 2	1.33625	44.9017	4.7	8.7			-0.390706	-0.37226	-0.333776	-0.365581	-0.390688	-0.372279	-0.333785	-0.365584
HB_072814_K				2014-07-28	46	MitoMyop	Oxy: 35-45	Female	Forearm	64	160	27.5214	0.8	997			1.44513	41.8704	-0.380758	-28.14	-2.65487	34.1504	38.0372	34.1492	38.0331	0.977086	Diff Ch 2	1.57757	38.0331	41.1882	45.7087	41.1894	45.7077	0.986383	Diff Ch 2	1.31269	45.7077	11.5	14.1			-0.374665	-0.418844	-0.470676	-0.421395	-0.373989	-0.418113	-0.469832	-0.420645
HB_090814_L				2014-09-08	24	MitoMyop	Oxy: 30 -40	Male	Forearm (l)	70	168	24.1559	0.35	8106			1.59917	37.9274	-0.302345	-56.8606	-3.97884	33.9934	35.1318	33.9935	35.1318	0.991702	Diff Ch 1	1.76504	33.9935	41.8615	40.146	41.8614	40.1459	0.994286	Diff Ch 1	1.4333	41.8614	13.1	24.7			-0.36973	-0.292136	-0.24517	-0.302345	-0.370488	-0.292781	-0.245687	-0.302986
HB_091214_M				2014-09-12	37	MitoMyop	Oxy:25-35	Male	Forearm	74	145	18.6558	0.36	4291			1.43682	43.4498	-0.275371	-34.3657	-3.38046	34.8789	39.6971	34.8787	39.6966	0.993141	Diff Ch 1	1.72025	34.8787	52.021	53.653	52.0209	53.6528	0.989401	Diff Ch 1	1.15338	52.0209	15.7	12.6			-0.287464	-0.246286	-0.292362	-0.275371	-0.287256	-0.246106	-0.292144	-0.275169
HB_091914_N				2014-09-19	47	MitoMyop	Oxy:40-50	Female	Forearm	63	130	23.0766	0.8	11025			1.43958	41.8171	-0.737109	-41.9905	-4.99663	39.4105	37.9731	39.4115	37.9732	0.987242	Diff Ch 1	1.5224	39.4115	44.2226	41.6471	44.2227	41.647	0.987338	Diff Ch 1	1.35677	44.2227	3.7	5.7			-0.467821	-0.865496	-0.878009	-0.737109	-0.462395	-0.855402	-0.867778	-0.728525
HB_101714_O				2014-10-17	51	Control	Oxy:30-40	Female	Forearm	60	112	21.9192	0.39	2004			1.27738	46.9891	-0.228824	-45.5831	-5.55838	46.0726	46.5931	46.0727	46.5929	0.995485	Diff Ch 1	1.30229	46.0727	49.4422	47.9056	49.4423	47.9054	0.984318	Diff Ch 2	1.25247	47.9054	21.3	17.7			-0.261641	-0.20709	-0.232954	-0.233895	-0.260632	-0.206294	-0.232059	-0.232995
HB_101714_P				2014-10-17	49	Control	Oxy:35-45	Female	Forearm	67	155	24.3272	0.6	2877			1.30571	46.3066	-0.276578	-29.0722	-5.28156	41.71	42.2539	41.7099	42.254	0.990894	Diff Ch 2	1.41998	42.254	57.5066	50.3591	57.5068	50.3592	0.975436	Diff Ch 2	1.19144	50.3592	12.1	11.6			-0.335151	-0.267883	-0.23497	-0.279335	-0.335154	-0.267885	-0.234967	-0.279335
HB_101714_Q				2014-10-17	55	Control	Oxy:30-40	Female	Forearm	69	161	23.8253	0.5	6119			2.08129	28.899	-0.390298	-30.5301	-2.5484	31.3008	30.3291	31.3008	30.3293	0.984985	Diff Ch 2	1.97828	30.3293	27.469	30.0211	27.4687	30.0209	0.994263	Diff Ch 1	2.1843	27.4687	14	16.7			-0.394041	-0.392806	-0.373444	-0.386764	-0.393583	-0.392347	-0.373007	-0.386313
HB_101714_R				2014-10-17	51	Control	Oxy:30-40	Female	Forearm	68	130	19.8078	0.33	3756			1.79526	33.4661	-0.358397	-30.5249	-2.57249	34.7201	34.6888	34.7201	34.6887	0.9888	Diff Ch 2	1.72967	34.6887	31.9113	32.2433	31.9114	32.2434	0.993599	Diff Ch 2	1.86085	32.2434	22.1	23.4			-0.408425	-0.365893	-0.328979	-0.367766	-0.408121	-0.365623	-0.328732	-0.367492
HB_112014_U						Control		Male	Forearm								1.50354	39.9328	-0.211536	-20.1499	-4.28825	38.8928	38.1776	38.8928	38.1776	0.992686	Diff Ch 1	1.5427	38.8928	41.7818	40.9729	41.7818	40.9728	0.996461	Diff Ch 2	1.46438	40.9728	13.6	20.4			-0.237146	-0.191306	-0.212567	-0.213673	-0.235029	-0.189595	-0.210672	-0.211765
HB_111314_S				2014-11-18	27	Control	Oxy: 30-40	Male	Forearm	63	167	29.6446	0.34	17667			2.05958	29.1542	-0.204542	-15.7107	-6.30232	30.601	29.9538	30.6009	29.9539	0.998197	Diff Ch 2	2.00308	29.9539	29.0876	28.3544	29.0875	28.3545	0.997451	Diff Ch 2	2.11607	28.3545	25.1	23.3			-0.194831	-0.186109	-0.221321	-0.200754	-0.191547	-0.182965	-0.217599	-0.19737
																																																#DIV/0!
																																																#DIV/0!
[truncated: 16 more columns]

## Sheet: clinical summary
Participant	Age	Gender	BMI	ATT	IPAQ	Mitochondrial Diagnosis
						Syndrome	Abnormal	Biochemical	Mitochondrial
							Biopsy	Abnormalities	DNA Mutation
1	18	F	20.7176	0.45	231	Spastic Ataxia	Yes; secondary abnormalities	None	None
2	59	F	23.6773	0.4	378	MM	Yes; complex I defect	None	None
3	34	F	16.1291	0.44	3178	MELAS	Not done	None	mtDNA 3243 A>G mutation
4	44	F	22.8551	0.68	522	MM	Yes, RRF complex I defect	Elevated CPK	mtDNA deletion in muscle
5	46	F	27.5214	0.8	997	MM	Yes; RRF no enzymology	Elevated CPK	mtDNA deletion in muscle
6	24	M	24.1559	0.35	8106	Mito Cytopathy	Yes; complex I defect	Elevated lactate & CPK	None to date; exome pending
7	37	M	18.6558	0.36	4291	Leigh Disease	Yes; signs of mito proliferation	Elevated lactate & CPK	mtDNA 8993 T>C mutation
8	47	F	23.0766	0.8	11025	KSS	Yes; complex I defect	Elevated lactate	mtDNA deletion
MM= Mitochondrial Myopathy, MELAS= mitochondrial encephalomyopathy, lactic acidosis, and stroke-like episodes, KSS=Kearns-Sayre Syndrome
Participant	Age	Gender	BMI	ATT	IPAQ	Mitochondrial Diagnosis
						Syndrome	Abnormal	Biochemical	Mitochondrial
							Biopsy	Abnormalities	DNA Mutation
1	59	F	23.6773	0.4	378	MM	Yes; complex I defect	None	None
2	34	F	16.1291	0.44	3178	MELAS	Not done	None	mtDNA 3243 A>G mutation
3	44	F	22.8551	0.68	522	MM	Yes, RRF complex I defect	Elevated CPK	mtDNA deletion in muscle
4	46	F	27.5214	0.8	997	MM	Yes; RRF no enzymology	Elevated CPK	mtDNA deletion in muscle
5	24	M	24.1559	0.35	8106	Mito Cytopathy	Yes; complex I defect	Elevated lactate & CPK	None to date; exome pending
6	37	M	18.6558	0.36	4291	Leigh Disease	Yes; signs of mito proliferation	Elevated lactate & CPK	mtDNA 8993 T>C mutation
7	47	F	23.0766	0.8	11025	KSS	Yes; complex I defect	Elevated lactate	mtDNA deletion
MM= Mitochondrial Myopathy, MELAS= mitochondrial encephalomyopathy, lactic acidosis, and stroke-like episodes, KSS=Kearns-Sayre Syndrome

## Sheet: Sheet2
							inches	lb	kg/m^2	cm	MET-min/wk	Mito	Disease	Severity	TC		NIRS Tc Trial 1								NIRS Tc Trial 2							NIRS 1/2 Magnitude		Ischemic Range		Resting Metabolic Rate O2HB (%/s)				Resting Metabolic Rate HHB (%/s)				Resting Metabolic Rate DIFF (%/s)				Resting Metabolic Rate O2HB Ch2 (%/s)
Patient ID	Date	Age	Group	Device	Gender	Muscle	Height	Weight	BMI	ATT	IPAQ	Diagnosis	Severity	Ranking	Thigh	Forearm	HbO2 Ch.1	HbO2 Ch.2	HBDiff Ch.1	HBDiff Ch.2	Highest R2	Rate Constant	R2 Signal	Best Tc	HbO2 Ch.1	HbO2 Ch.2	HBDiff Ch.1	HBDiff Ch.2	Highest R2	R2 Signal	Best Tc	02Hb Ch1	HHb Ch1	DIFF	DIFF Ch2	Cuff 1	Cuff 2	Cuff 3	Avg	Cuff 1	Cuff 2	Cuff 3	Avg	Cuff 1	Cuff 2	Cuff 3	Avg	Cuff 1	Cuff 2
HB_032114_B2	2014-03-21	21	Control	Portamon	Female	Thigh	68	124	18.8936	0.66	2942						44.3754	41.5496	44.3759	41.5492	0.979209	1.44407	diff ch 2	41.5492	44.3754	41.5496	44.3759	41.5492	0.979209	diff ch 2	41.5492	25	25	52.8787	45.5707	-0.546813	-0.677426	-0.624565	-0.616268	-0.5473	-0.678032	-0.625122	-0.616818	-0.5604	-0.69426	-0.640085	-0.631582	-0.507634	-0.61054
HB_040714_F2	2014-04-07	54	Control	Oxy: 45-55	Female	Thigh	70	140	20.1299	1.35	977						54.8555	51.124	54.8579	51.1237	0.99337	1.09373	Diff Ch1	54.8579	63.6951	60.3199	63.7007	60.3204	0.975258	Diff Ch1	63.7007	19.7	19.1			-0.498931	-0.565113	-0.547059	-0.537034	-0.511987	-0.579946	-0.561353	-0.551095	-0.508073	-0.57549	-0.557072	-0.546879	-0.450017	-0.490336
HB_041714_H2	2014-04-17	34	MitoMyop	Oxy: 30-40	Female	Thigh	62	88	16.1291	0.46	3178						57.694	56.8083	57.6938	56.8081	0.98658	1.05619	Diff Ch2	56.8081								18.6	16.8			-0.298499	-0.277368	-0.279194	-0.28502	-0.297688	-0.276608	-0.278424	-0.28424	-0.298501	-0.277366	-0.27919	-0.285019	-0.299426	-0.280822
HB_032514_C2	2014-03-25	18	Control	Portamon	Female	Thigh	64	142	24.4252	0.74	1716
HB_040114_E2	2014-04-01	60	Control	Portamon	Male	Thigh	72	194	26.3661	0.66	24570
HB_090814_L2	2014-09-08	24	MitoMyop	Oxy: 30 -40	Male	Calf	70	168		0.53							34.4711	34.4711	34.4711	11.7276	0.98536	1.74059	Diff Ch1	34.4711	34.913	0.16845	34.9135	0.374144	0.918664	Diff Ch1	34.9135	62.2	79.9
HB_091214_M2	2014-09-12	37	MitoMyop	Oxy:25-35	Male	Calf	74	145
HB_091914_N2	2014-09-19	47	MitoMyop	Oxy:40-50	Female	Calf	63	130
[truncated: 10 more columns]

## Sheet: age k
			Time Constants		Rate Constants
			Mito Myop	Control	Mito Myop	Control
		avg	36.1	37.9	1.40999	1.44408
		stdv	47.5	38.2	0.143356	0.246636
	40.3	38.3	1.48883	1.56658
		55.8		1.07527
AVG	28.3629	19.6855	2.11544	3.04793
STDV	23.9615	21.2068	0.895648	0.846719
ID	Age	Gender	Height	Weight	BMI	ATT	IPAQ	RC Avg	TC Avg	Plot
Control_A	21	Female	65	134	22.3454	0.41	6558	1.57824	38.0175	1
Control_B	21	Female	68	124	18.8936	0.5	2942	1.56862	38.2501	2
Control_C	18	Female	64	142	24.4252	0.71	1716	1.55505	38.5856	3
Control_F	54	Female	70	140	20.1299	0.6	977	1.0744	55.8452	4
	51							1.27738
	49							1.30571
	55							2.08129
	51							1.79526
	29							1.50354
MitoMyop_D	18	Female	69	140	20.7176	0.45	231	1.6027	37.491	5
MitoMyop_G	59	Female	69	160	23.6773	0.4	378	1.1942	50.415	6
MitoMyop_H	34	Female	62	88	16.1291	0.44	3178	1.26399	49.0047	7
MitoMyop_I	44	Female	68	150	22.8551	0.68	522	1.37393	43.7032	8
MitoMyop_K	46	Female	64	160	27.5214	0.8	997	1.44513	41.8704	9
MitoMyop_L	24	Male	70	168		0.35		1.6	34	10
MitoMyop_M	37	Male	74	145		0.36		1.4	34.9	11
MitoMyop_N	47	Female	63	130		0.8		1.4	39.4	12
Mito Myop
Control

## Sheet: Sheet4
Number											Mito Diagnosis					RC	TC	Resting	Max O2	Initial
	Patient ID	Group	Age	Device	Gender	Height	Weight	BMI	ATT	IPAQ	syndrome	abnormal biopsy (Y/N)	biochemical abnormalities	mitochondrial DNA mutation		Average	Average	mVO2	Saturation	Rate To
1	HB_032914_D	MitoMyop	18	Portamon	Female	69	140	20.7176	0.45	231	Spastic ataxia	Yes; secondary abnormalities	None	None
2	HB_040814_G	MitoMyop	59	Oxy: 30-40	Female	69	160	23.6773	0.4	378	mito myopathy	Yes; complex I defect	None	None		1.6027	37.491	-0.90861	-29.8148	-4.53399
3	HB_041714_H	MitoMyop	34	Oxy: 30-40	Female	62	88	16.1291	0.44	3178	MELAS	Not done	None	mtDNA 3243 A>G mutation		1.1942	50.415	-0.300938	-47.4032	-4.6771
4	HB_071514_I	MitoMyop	44	Oxy: 35-45	Female	68	150	22.8551	0.68	522	mito myopathy Yes	Yes, RRF complex I defect	Elevated CPK	mtDNA deletion in muscle		1.26399	49.0047	-0.433002	-35.2906	-4.28567
5	HB_072814_K	MitoMyop	46	Oxy: 35-45	Female	64	160	27.5214	0.8	997	mito myopathy Yes	Yes; RRF no enzymology	Elevated CPK	mtDNA deletion in muscle		1.37393	43.7032	-0.395794	-34.4584	-6.26103
6	HB_090814_L	MitoMyop	24	Oxy: 30 -40	Male	70	168	24.1559	0.35	8106	mito cytopathy Yes;	Yes; complex I defect	Elevated lactate and CPK	none detected to date; exome pending		1.44513	41.8704	-0.380758	-28.14	-2.65487
7	HB_091214_M	MitoMyop	37	Oxy:25-35	Male	74	145	18.6558	0.36	4291	Leigh disease	Yes; signs of mito proliferation	Elevated lactate and CPK	mtDNA 8993 T>C mutation		1.59917	37.9274	-0.302345	-56.8606	-3.97884
8	HB_091914_N	MitoMyop	47	Oxy:40-50	Female	63	130	23.0766	0.8	11025	KSS	Yes; complex I defect	Elevated lactate	mtDNA deletion		1.43682	43.4498	-0.275371	-34.3657	-3.38046
	AVG					67.1429	143	22.2959	0.547143	4071						1.43958	41.8171	-0.737109	-41.9905	-4.99663
	STDV					4.06861	25.2357	3.52653	0.193021	4036.81						1.41944	43.2098	-0.466741	-38.5405	-4.34607
																0.143539	4.63124	0.230853	9.67352	1.0801

## Sheet: Sheet6
			Age (yr)	Gender	BMI	ATT (cm)	IPAQ
		MITO	42 ± 11	0.4	22.3 ± 3.8	0.5 ± 0.2	4071 ± 4106
		Controls	39 ± 16	0.125	22.2 ± 2.2	0.5 ± 0.1	3677 ± 2105
					₂±
3677
2105.66
			legend: (m/f)
4071
4106.26

## Sheet: Sheet8
ID	Channel	Range L	Range H	Range	R1	E1	R2	E2	R3	E3	RA	EA	R%	E%
